# Supplementary material for: Short-term arginine deprivation results in large-scale modulation of hepatic gene expression in both normal and tumor cells: microarray bioinformatic analysis
Source: Nutr Metab (Lond). 2006 Sep 8;3:37. doi: 10.1186/1743-7075-3-37 (PMC1613245; doi:10.1186/1743-7075-3-37)
Supplement: Additional file 1 — Major functional classes of arginine-sensitive genes in normal hepatic cells. GeneSpring functional categories of arginine-responsive genes in normal hepatic cells based on 9-way comparison of three independent data sets. Numbers of genes in each class and subclass are shown in parentheses along with gene accession numbers. Increase (I) and Decrease (D) defined as a two fold or higher change in expression from + arg to - arg. [file 1743-7075-3-37-S1.xls]

## Sheet: Sheet2
		Table 4. Major Functional Classes of Arginine-sensitive Genes in Normal Hepatic Cells (56)
	Class and subclass (n**)			Gene Description						GenBank Accession #	Change
	Cell Growth and Maintenance (22)
		Cell cycle (3)		asparagine synthetase						U07202	I
				growth arrest and DNA-damage-inducible 45 alpha						NM_024127	I
				Inhibitor of DNA binding 2, dominant negative helix-loop-helix protein						AI008792	I
		Cell Death		neuronal cell death inducible putative kinase (NIPK)						AB020967	I
		and Apoptosis (3)		Caspase 11						NM_053736	I
				Caspase 12						NM_130422	I
		Cell Growth (3)		growth arrest and DNA-damage-inducible 45 alpha						NM_024127	I
				growth response protein (CL-6)						NM_022392	D
				Rattus norvegicus transcribed sequence with moderate similarity to protein						AA858928	I
				sp:Q9H3K2 (H.sapiens) DER2_HUMAN Dermal papilla derived protein 2
		Stress response (1)		homocysteine-inducible, endoplasmic reticulum stress-inducible						NM_053523	I
				ubiquitin-like domain member 1
		Transport (6)		glycine transporter 1						AA943735	I
				tumor-associated protein 1						NM_017353	I
				solute carrier family 7, member 1						BF420160	I
				solute carrier family 7, member 1						NM_013111	I
				solute carrier family 3, member 2						NM_019283	I
				cytochrome P450, subfamily 51						NM_012941	D
		Amino Acid Metabolism (2)		asparagine synthetase						U07202	I
				CTL target antigen						NM_017074	I
		Cholesterol		cytochrome P450, subfamily 51						NM_012941	D
		and steroid synthesis (5)		7-dehydrocholesterol reductase						NM_022389	D
				isopentenyl-diphosphate delta isomerase						NM_053539	D
				sterol-C4-methyl oxidase-like						NM_080886	D
				farensyl diphosphate synthase						NM_031840	D
		Others (1)		endo-alpha-mannosidase						NM_080785	I
		Chaperone (1)		Rattus norvegicus transcribed sequence with strong similarity to protein						AI412322	D
				pir:JC2378 (H.sapiens) JC2378 acetyl-CoA C-acetyltransferase (EC 2.3.1.9)
	Signal Transduction (8)
		Intracellular signalling (7)		CTL target antigen						NM_017074	I
				growth arrest and DNA-damage-inducible 45 alpha						NM_024127	I
				Inhibitor of DNA binding 2, dominant negative helix-loop-helix protein						AI008792	I
				Rattus norvegicus transcribed sequence with strong similarity to protein						AA849715	I
				pir:I55595 (H.sapiens) I55595 splicing factor
				Rattus norvegicus transcribed sequence with strong similarity to protein						BG372903
				pir:I55595 (H.sapiens) I55595 splicing factor
				Caspase 11						NM_053736	I
				Caspase 12						NM_130422	I
		Cell surface-linked		neuronal cell death inducible putative kinase (NIPK)						AB020967	I
		signal transduction (1)
	Physiological processes (4)
		Embryo-related		Rattus norvegicus transcribed sequences						BI282479	I
		and Pregnancy (4)		Inhibitor of DNA binding 2, dominant negative helix-loop-helix protein						AI008792	I
				Rattus norvegicus transcribed sequences						AI230467	I
				Rattus norvegicus transcribed sequence with strong similarity to protein						AI230396	I
				sp:P06241 (H.sapiens) FYN_HUMAN Proto-oncogene tyrosine-protein kinase
	Others (2)			Rattus norvegicus transcribed sequence with moderate similarity to protein						BF403197	I
				pir:S69546 (H.sapiens) S69546 phosphoenolpyruvate carboxykinase precursor
				Rattus norvegicus similar to expressed sequence AI480570 (LOC304429)						BF282282	I
	Unclassified (26)			Rattus norvegicus transcribed sequences						AI169140	I
				Rattus norvegicus transcribed sequences						BF404393	I
				Rattus norvegicus transcribed sequences						BI286775	I
				Rattus norvegicus transcribed sequences						BI287258	I
				Rattus norvegicus transcribed sequences						AI071984	I
				Rattus norvegicus transcribed sequences						AI409067	I
				Rattus norvegicus transcribed sequences						BE109604	I
				Rattus norvegicus transcribed sequences						AI409983	I
				Rattus norvegicus transcribed sequences						AI105202	I
				Rattus norvegicus transcribed sequence with moderate similarity to protein						AA964674	I
				pdb:1LBG (E. coli) B Chain B, Lactose Operon Repressor Bound To
				21-Base Pair Symmetric Operator Dna, Alpha Carbons Only
				Rattus norvegicus transcribed sequence with weak similarity						BI277596	I
				probable translation initiation factor eIF-2B delta chain
				Rattus norvegicus transcribed sequences						BI304123	I
				Rattus norvegicus transcribed sequence with weak similarity						H31287	I
				to protein ref:NP_067675.1 (H.sapiens)
				Rattus norvegicus transcribed sequences						BE107051	I
				Rattus norvegicus transcribed sequence with moderate similarity to protein						AI175732	I
				pdb:1LBG (E. coli) B Chain B, Lactose Operon Repressor Bound To
				21-Base Pair Symmetric Operator Dna, Alpha Carbons Only
				low density lipoprotein receptor						BI294974	D
				Rattus norvegicus transcribed sequences						BI303073	I
				Rattus norvegicus transcribed sequence with strong similarity to protein						AI169150	I
				pir:T50836 (H.sapiens) T50836 Yippee protein
				Rattus norvegicus transcribed sequence with strong similarity to protein						AI170754	I
				ref:NP_057145.1 (H.sapiens) yippee protein
				nuclear protein 1						NM_053611	I
				Rattus norvegicus transcribed sequence with moderate similarity to protein						AA848821	I
				pir:HSHU11 (H.sapiens) HSHU11 histone H1-2
				Rattus norvegicus transcribed sequences						BF282304	I
				Rattus norvegicus transcribed sequences						BG381414	I
				transmembrane 4 superfamily member 3						NM_133526	I
				Rattus norvegicus hypothetical LOC299269 (LOC299269), mRNA						AA819034	I
				Rattus norvegicus transcribed sequences						AI170665	I
		**Some genes are listed in more than one category, hence numbers may not total to (n) under 'subclass' or 'class' heading
		For 'Change' column : I - Increase ; D-Decrease

## Sheet: Sheet1
		Table 1. Major Functional Classes of Arginine-sensitive Genes in Normal Hepatic Cells (56)
Class and subclass (n)		Class and subclass (n**)			Example (s)*						GenBank Accesion #	Change
		Cell Growth and Maintenance (22)
			Cell Cycle (3)		growth arrest and DNA-damage-inducible 45 alpha						NM_024127	I
			Cell Death		neuronal cell death inducible putative kinase (NIPK)						AB020967	I
			and Apoptosis (3)		Caspase 11						NM_053736	I
					Caspase 12						NM_130422	I
			Cell Growth (3)		growth response protein (CL-6)						NM_022392	D
			Stress response (1)		homocysteine-inducible, endoplasmic reticulum stress-inducible						NM_053523	I
					ubiquitin-like domain member 1
			Transport (6)		tumor-associated protein 1						NM_017353	I
			Amino Acid Metabolism (2)		asparagine synthetase						U07202	I
					CTL target antigen						NM_017074	I
			Cholesterol		cytochrome P450, subfamily 51						NM_012941	D
			and steroid synthesis (5)		isopentenyl-diphosphate delta isomerase						NM_053539	D
			Others (1)		endo-alpha-mannosidase						NM_080785	I
		Signal Transduction (8)
			Intracellular Signalling (7)		Inhibitor of DNA binding 2, dominant negative helix-loop-helix protein						AI008792	I
					Rattus norvegicus transcribed sequence with strong similarity to protein						AA849715	I
					pir:I55595 (H.sapiens) I55595 splicing factor
			Cell surface-linked		neuronal cell death inducible putative kinase (NIPK)						AB020967	I
			signal transduction (1)
		Physiological processes (4)
			Embryo-related		Rattus norvegicus transcribed sequence with strong similarity to protein						AI230396	I
			and pregnancy (4)		sp:P06241 (H.sapiens) FYN_HUMAN Proto-oncogene tyrosine-protein kinase
			Unclassified not shown
			*see supplementary data for full list
			**Some genes are listed in more than one category, hence numbers may not total to 56
			For 'Change' column : I - Increase ; D-Decrease
