# Supplementary material for: Short-term arginine deprivation results in large-scale modulation of hepatic gene expression in both normal and tumor cells: microarray bioinformatic analysis
Source: Nutr Metab (Lond). 2006 Sep 8;3:37. doi: 10.1186/1743-7075-3-37 (PMC1613245; doi:10.1186/1743-7075-3-37)
Supplement: Additional file 2 — Major functional classes of arginine-sensitive genes in hepatic tumor cells. GeneSpring functional categories of arginine-responsive genes in tumorigenic hepatic cells based on 9-way comparison of three independent data sets. Numbers of genes in each class and subclass are shown in parentheses along with gene accession numbers. Increase (I) and Decrease (D) defined as a two fold or higher change in expression from + arg to - arg. [file 1743-7075-3-37-S2.xls]

## Sheet: Sheet1
	Table 5. Major Functional Classes of Arginine-sensitive Genes in Tumor Hepatic Cells (162)
	Class and subclass (n**)			Gene Description					GenBank Accession#	Change
	Cell Growth and Maintenance (77)
		Cell cycle (11)		prostaglandin-endoperoxide synthase 2					U03389	I
				growth arrest and DNA-damage-inducible 45 alpha					NM_024127	I
				epithelial calcium channel 1					BI295011	I
				retinoblastoma-like 2					BI296633	I
				cell cycle protein p55CDC					U05341	D
				asparagine synthetase					U07202	I
				Rattus norvegicus transcribed sequence with strong similarity to protein					BI277328	I
				ref:NP_056515.1 (H.sapiens) HIRA interacting protein 5
				Rattus norvegicus kinesin-related protein 2 (KRP2)					NM_134472	D
				sperm associated antigen 5					AF111111	D
				Rattus norvegicus transcribed sequence with strong similarity to protein pir:B36670					AA944180	D
				(H.sapiens) B36670 cell division control protein CKS2 - human
				cyclin dependent kinase inhibitor 2C					NM_131902	D
		Cell Death		neuronal cell death inducible putative kinase (NIPK)					AB020967	I
		and Apoptosis (4)		neuronal cell death inducible putative kinase (NIPK)					AB020967	I
				UI-R-AB1-yw-d-02-0-UI.s1 UI-R-AB1 Rattus norvegicus cDNA clone					AI704628	I
				UI-R-AB1-yw-d-02-0-UI 3'
				caspase 12					NM_130422	I
		Cell Growth (7)		insulin-like growth factor-binding protein 5					BE104060	D
				LanC (bacterial lantibiotic synthetase component C)-like 1					BM390457	I
				diphtheria toxin receptor					NM_012945	I
				plasminogen activator, urokinase					X63434	D
				growth arrest and DNA-damage-inducible 45 alpha					NM_024127	I
				Rattus norvegicus similar to growth hormone inducible transmembrane protein (LOC290596)					BF284759	I
				Rattus norvegicus transcribed sequence with moderate similarity to protein sp:Q9H3K2					AA858928	I
				(H.sapiens) DER2_HUMAN Dermal papilla derived protein 2 (My021 protein) (PTD010)
		Stress response (4)		homocysteine-inducible, endoplasmic reticulum stress-inducible, ubiquitin-like domain member 1					NM_053523	I
				70 kda heat shock protein precursor					S75280	I
				sequestosome 1					BG663093	I
				Rattus norvegicus transcribed sequence with strong similarity to protein pir:B48127					BI282281	I
				B48127 dnaK-type molecular chaperone precursor
		Transport (12)		epithelial calcium channel 1					BI295011	I
				ATP-binding cassette, sub-family B (MDR/TAP), member 1A					AF257746	I
				ATP-binding cassette, sub-family B (MDR/TAP), member 1A					AF286167	D
				Rattus norvegicus transcribed sequence with moderate similarity to protein ref:NP_110442.1					BI273897	I
				chromosome 20 open reading frame 126
				UI-R-A1-el-f-06-0-UI.s1 UI-R-A1 Rattus norvegicus cDNA clone UI-R-A1-el-f-06-0-UI 3'					AA926305	D
				similar to gi|290091|gb|M95495|DOGNACLTAU Dog Na/Cl-dependent taurine transporter
				solute carrier family 3, member 2					NM_019283	I
				Rattus norvegicus transcribed sequence with moderate similarity to protein ref:NP_115691.1					AI406494	I
				(H.sapiens) mitochondrial carrier protein MGC4399
				5-hydroxytryptamine (serotonin) receptor 3a					AI008077	I
				solute carrier family 6, member 6					NM_017206	D
				solute carrier family 7, member 1					NM_013111	I
				tumor-associated protein 1					NM_017353	I
				glutaredoxin 1 (thioltransferase)					NM_022278	I
		Amino Acid Metabolism (2)		CTL target antigen					NM_017074	I
				asparagine synthetase					U07202	I
		Fatty Acid Metabolism (1)		fatty acid Coenzyme A ligase, long chain 3					NM_057107	D
		Proliferation (3)		B-cell translocation gene 1					NM_017258	I
				prostaglandin-endoperoxide synthase 2					U03389	I
				Rattus norvegicus transcribed sequence with weak similarity to protein					AI714002	D
				sp:P46013 (H.sapiens) KI67_HUMAN Antigen KI-67
		Chaperone (4)		Rattus norvegicus similar to replication protein A3 (LOC288727), mRNA					BM383451	D
				adducin 3, gamma					AA894279	D
				protease, serine, 15					NM_133404	I
				Rattus norvegicus similar to keratin complex 1, acidic, gene 14 (LOC287701), mRNA					BI279646	D
		Other Enzymes (24)		Rattus norvegicus transcribed sequence with moderate similarity to protein pir:A55748					BE109322	D
				(M.musculus) A55748 protein kinase (EC 2.7.1.37) Sak-a - mouse
				Rattus norvegicus transcribed sequence with moderate similarity to protein pir:JE0191					BE099992	D
				(H.sapiens) JE0191 calcium/calmodulin-dependent protein kinase kinase (EC 2.7.1.-)
				protein arginine N-methyltransferase 3(hnRNP methyltransferase S. cerevisiae)-like 3					AF059530	D
				Rattus norvegicus transcribed sequence with strong similarity to protein ref:NP_009104.1 (H.sapiens)					AI177099	D
				protease, serine, 23; serine protease, umbilical endothelium
				valyl-tRNA synthetase 2					AI704469	I
				ephrin B1					NM_017089	D
				dipeptidylpeptidase 7					NM_031973	I
				Rattus norvegicus transcribed sequence with moderate similarity to protein pir:S69546 (H.sapiens)					BF403197	I
				S69546 phosphoenolpyruvate carboxykinase (GTP) (EC 4.1.1.32) precursor, mitochondrial
				plasminogen activator inhibitor 2 type A					NM_021696	I
				myeloid differentiation primary response gene 116					BI284349	I
				3-phosphoglycerate dehydrogenase					NM_031620	I
				Rattus norvegicus transcribed sequence with strong similarity to protein ref:NP_001742.1 (H.sapiens)					AI176610	I
				cysteinyl-tRNA synthetase
				Rattus norvegicus similar to expressed sequence AI480570 (LOC304429), mRNA					BF282282	I
				Rattus norvegicus transcribed sequence with strong similarity to protein ref:NP_001742.1 (H.sapiens)					BE109168	I
				cysteinyl-tRNA synthetase
				Rattus norvegicus transcribed sequence with moderate similarity to protein pdb:1LBG(E. coli)B Chain B					AW251324	I
				Lactose Operon Repressor Bound To 21-Base Pair Symmetric Operator Dna, Alpha Carbons Only
				Rattus norvegicus transcribed sequence with moderate similarity to protein pir:A41706 (H.sapiens)					BG670966	I
				A41706 tryptophan--tRNA ligase (EC 6.1.1.2)
				cytoplasmic aminopeptidase P					AI178742	I
				hydroxyacyl-Coenzyme A dehydrogenase/3-ketoacyl-Coenzyme A					NM_133618	I
				thiolase/enoyl-Coenzyme A hydratase (trifunctional protein), beta subunit
				Rattus norvegicus transcribed sequence with strong similarity to protein ref:NP_001742.1 (H.sapiens)					BG379410	I
				cysteinyl-tRNA synthetase
				seryl-aminoacyl-tRNA synthetase					BI278468	I
				Rattus norvegicus Ab2-402 mRNA, complete cds					AA893220	I
				Rattus norvegicus transcribed sequence with strong similarity to protein sp:P49588 (H.sapiens)					BI282672	I
				SYA_HUMAN Alanyl-tRNA synthetase (Alanine--tRNA ligase) (AlaRS)
				ornithine decarboxylase 1					BF281299	I
				ureidopropionase, beta					NM_053845	I
		Transcriptional Regulation (10)		Topoisomerase (DNA) 2 alpha					BM385445	D
				eukaryotic translation initiation factor 2B, subunit 3 (gamma, 58kD)					NM_133609	I
				Cbp/p300-interacting transactivator, with Glu/Asp-rich carboxy-terminal domain, 2					NM_053698	I
				Cbp/p300-interacting transactivator, with Glu/Asp-rich carboxy-terminal domain, 2					AI013390	I
				UI-R-AB1-yw-d-02-0-UI.s1 UI-R-AB1 Rattus norvegicus cDNA clone					AI704628	I
				UI-R-AB1-yw-d-02-0-UI 3', mRNA sequence.
				retinoblastoma-like 2					BI296633	I
				v-myc avian myelocytomatosis viral oncogene homolog (myc)					NM_012603	I
				activating transcription factor 5					BM391471	I
				Inhibitor of DNA binding 3, dominant negative helix-loop-helix protein					AF000942	D
				eukaryotic translation initiation factor 4E binding protein 1					NM_053857	I
		Structural Protein (1)		matrix extracellular phosphoglycoprotein with ASARM motif (bone)					NM_024142	D
	Signal Transduction (22)
		Intracellular signalling (7)		Rattus norvegicus transcribed sequence with strong similarity to protein pir:I55595 (H.sapiens)					AA849715	I
				I55595 splicing factor
				RAB3D, member RAS oncogene family					M83681	D
				CTL target antigen					NM_017074	I
				v-myc avian myelocytomatosis viral oncogene homolog					NM_012603	I
				growth arrest and DNA-damage-inducible 45 alpha					NM_024127	I
				protease, serine, 15					NM_133404	I
				Caspase 12					NM_130422	I
		Cell surface-linked		LanC (bacterial lantibiotic synthetase component C)-like 1					BM390457	I
		signal transduction (15)		prostaglandin-endoperoxide synthase 2					U03389	I
				Rattus norvegicus transcribed sequence with moderate similarity to protein ref:NP_055606.1 (H.sapiens)					BM390710	D
				likely ortholog of maternal embryonic leucine zipper kinase; KIAA0175 gene product [Homo sapiens]
				Rattus norvegicus similar to Versican core protein precursor (Large fibroblast proteoglycan)					AA850991	D
				(Chondroitin sulfate proteoglycan core protein 2) (PG-M) (LOC294657)
				RAB3D, member RAS oncogene family					M83681	D
				Rattus norvegicus similar to RIKEN cDNA 2300002L21 (LOC361991), mRNA					AI406499	I
				protein tyrosine phosphatase, non-receptor type 16					BE110108	I
				Rattus norvegicus LRRGT00050 mRNA, complete cds					BM388143	I
				cell cycle protein p55CDC					U05341	D
				5-hydroxytryptamine (serotonin) receptor 3a					AI008077	I
				Rattus norvegicus transcribed sequence with moderate similarity to protein pir:A55748 (M.musculus)					BE109322	D
				A55748 protein kinase (EC 2.7.1.37) Sak-a - mouse
				MAP-kinase phosphatase (cpg21)					NM_133578	I
				protein tyrosine phosphatase, non-receptor type 16					U02553	I
				neuronal cell death inducible putative kinase (NIPK)					AB020967	I
				diphtheria toxin receptor					NM_012945	I
		Cytokine (1)		Interleukin 24					NM_133311	I
	Physiological processes (8)
		Embryo-related		Rattus norvegicus transcribed sequence with moderate similarity to protein ref:NP_055606.1 (H.sapiens)					BM390710	D
		and Pregnancy (8)		likely ortholog of maternal embryonic leucine zipper kinase; KIAA0175 gene product
				Rattus norvegicus transcribed sequences					AI230467	I
				Rattus norvegicus transcribed sequences					AI598550	D
				Rattus norvegicus transcribed sequences					AI229596	D
				Rattus norvegicus transcribed sequences					AI598442	D
				5-hydroxytryptamine (serotonin) receptor 3a					AI008077	I
				Rattus norvegicus transcribed sequence with strong similarity to protein pir:B36670 (H.sapiens)					AA944180	D
				B36670 cell division control protein CKS2 - human
				Rattus norvegicus transcribed sequences					AA944898	D
	Developmental Processes (4)			RAB3D, member RAS oncogene family					M83681	D
				Rattus norvegicus kinesin-related protein 2 (KRP2), mRNA.					NM_134472	D
				plasminogen activator, urokinase					X63434	D
				sperm associated antigen 5					AF111111	D
	Unclassified (70)			Rattus norvegicus transcribed sequences					AW521797	D
				Rattus norvegicus transcribed sequences					AW253690	D
				Rattus norvegicus transcribed sequences					BE107051	I
				Rattus norvegicus transcribed sequences					BG672598	D
				Rattus norvegicus transcribed sequences					BE111762	D
				Rattus norvegicus transcribed sequences					AI412898	I
				Rattus norvegicus transcribed sequences					BF404393	I
				Rattus norvegicus transcribed sequences					AI535140	I
				Rattus norvegicus transcribed sequence with moderate similarity to protein sp:P02538 (H.sapiens)					BI286411	D
				K2CA_HUMAN Keratin, type II cytoskeletal 6A (Cytokeratin 6A) (CK 6A) (K6A keratin)
				Rattus norvegicus transcribed sequence with moderate similarity to protein ref:NP_003934.1					BI295979	I
				(H.sapiens) genethonin 1
				Rattus norvegicus transcribed sequences					AI010275	I
				Rattus norvegicus transcribed sequences					AI071984	I
				Rattus norvegicus transcribed sequences					BE110658	I
				Rattus norvegicus transcribed sequences					BE113335	D
				Rattus norvegicus transcribed sequence with moderate similarity to protein ref:NP_036423.1 (H.sapiens)					AI385371	D
				extra spindle poles like 1 (S. cerevisiae); extra spindle poles, S. cerevisiae
				Rattus norvegicus transcribed sequences					BM389326	D
				Rattus norvegicus similar to 2610033H07Rik protein (LOC289724), mRNA					BG378053	I
				Rattus norvegicus similar to bK1048E9.3 (novel protein) (LOC288717), mRNA					AA996485	I
				Rattus norvegicus transcribed sequences					AW914928	D
				nesprin-1					BI288556	D
				Rattus norvegicus transcribed sequences					AI579823	D
				arginine vasopressin receptor 1A					NM_053019	D
				Rattus norvegicus transcribed sequences					AA891790	I
				translocase of inner mitochondrial membrane 8 (yeast) homolog A					BF558361	I
				Rattus norvegicus transcribed sequences					BE104098	D
				Rattus norvegicus transcribed sequences					AI409983	I
				Rattus norvegicus transcribed sequences					BI296012	I
				Rattus norvegicus similar to WD repeat protein WDR6 (LOC301007), mRNA					BI291997	D
				Rattus norvegicus similar to ubiquitin fusion degradation protein 2 (LOC367857), mRNA					BE096671	I
				four and a half LIM domains 2					NM_031677	I
				Rattus norvegicus transcribed sequences					BF282573	I
				Rattus norvegicus transcribed sequence with strong similarity to protein ref:NP_004426.1 (H.sapiens)					AW253957	I
				endonuclease G precursor
				Rattus norvegicus transcribed sequences					BI275722	I
				GATA binding protein 6					AA800786	D
				Rattus norvegicus transcribed sequence with moderate similarity to protein ref:NP_055680.1 (H.sapiens)					AI407418	D
				chromosome condensation-related SMC-associated protein 1
				Rattus norvegicus transcribed sequences					AA799328	D
				Rattus norvegicus transcribed sequence with strong similarity to protein ref:NP_116238.1					AW916327	D
				(H.sapiens) hypothetical protein FLJ14834
				Rattus norvegicus transcribed sequences					AI408734	I
				Rattus norvegicus similar to oriLyt TD-element binding protein 7 (LOC366994), mRNA					BM392224	I
				Rattus norvegicus transcribed sequence with weak similarity to protein sp:P00722					AI407002	I
				(E. coli) BGAL_ECOLI Beta-galactosidase (Lactase)
				Rattus norvegicus transcribed sequences					BI303073	I
				Rattus norvegicus transcribed sequence with strong similarity to protein pdb:1LBG(E. coli)B Chain B					AI175732	I
				Lactose Operon Repressor Bound To 21-Base Pair Symmetric Operator Dna, Alpha Carbons Only
				Rattus norvegicus transcribed sequence with moderate similarity to protein pdb:1LBG(E. coli)B Chain B					BM383395	D
				Lactose Operon Repressor Bound To 21-Base Pair Symmetric Operator Dna, Alpha Carbons Only
				Rattus norvegicus transcribed sequence with moderate similarity to protein sp:P55058					BM389083	I
				(H.sapiens) PLTP_HUMAN Phospholipid transfer protein precursor (Lipid transfer protein II)
				Rattus norvegicus transcribed sequence with moderate similarity to protein pdb:1LBG(E. coli)B Chain B					AA964674	I
				Lactose Operon Repressor Bound To 21-Base Pair Symmetric Operator Dna, Alpha Carbons Only
				Rattus norvegicus transcribed sequences					BI281827	I
				Rattus norvegicus transcribed sequences					AI169001	I
				Rattus norvegicus transcribed sequences					AI176839	I
				growth arrest specific 5					BF287008	I
				Rattus norvegicus transcribed sequence with strong similarity to protein ref:NP_057145.1					AI170754	I
				(H.sapiens) yippee protein
				Rattus norvegicus transcribed sequences					BG374451	I
				low density lipoprotein receptor					BI294974	D
				Rattus norvegicus transcribed sequences					AA848916	I
				Rattus norvegicus transcribed sequence with moderate similarity to protein ref:NP_003558.1					BI286041	I
				(H.sapiens) breast cancer antiestrogen resistance 3
				Rattus norvegicus transcribed sequences					BE110674	I
				Rattus norvegicus transcribed sequence with weak similarity to protein ref:NP_067675.1					H31287	I
				(H.sapiens) GS3955 protein
				Rattus norvegicus transcribed sequences					BF282304	I
				Rattus norvegicus transcribed sequence with strong similarity to protein pir:A34421					AI179127	I
				(H.sapiens) A34421 male-enhanced antigen - human
				DRABLH09 Rat DRG Library Rattus norvegicus cDNA clone DRABLH09 5', mRNA					BG664827	D
				Rattus norvegicus transcribed sequences					AW251204	I
				Rattus norvegicus transcribed sequence with weak similarity to protein ref:NP_115719.1					AW918650	I
				(H.sapiens) hypothetical protein MGC13016
				Rattus norvegicus transcribed sequences					AI229404	D
				Rattus norvegicus similar to RIKEN cDNA 9230117N10 (LOC361749), mRNA					BF390510	D
				Rattus norvegicus transcribed sequences					AI170665	I
				Rattus norvegicus transcribed sequences					AI105202	I
				Rattus norvegicus transcribed sequence with moderate similarity to protein ref:NP_112589.1					BF417638	D
				(H.sapiens) hypothetical protein MGC2577
				EST189689 Normalized rat heart, Bento Soares Rattus sp. cDNA clone RHEAM29 3' end, mRNA sequence.					AA800192	D
				Rattus norvegicus transcribed sequence with weak similarity to protein ref:NP_254274.1					AI716248	D
				(H.sapiens) DVS27-related protein
				Rattus norvegicus transcribed sequences					BG381414	I
				Rattus norvegicus transcribed sequence with moderate similarity to protein pdb:1LBG(E. coli)B Chain B					AI407490	I
				Lactose Operon Repressor Bound To 21-Base Pair Symmetric Operator Dna, Alpha Carbons Only
			**Some genes are listed in more than one category, hence numbers may not total to 162
			For 'Change' column : I - Increase ; D-Decrease

## Sheet: Sheet2
Cell Growth and Maintenance
	Cell cycle
	1368527_at	U03389	prostaglandin-endoperoxide synthase 2
	1368947_at	NM_024127	growth arrest and DNA-damage-inducible 45 alpha
	1373373_at	BI295011	epithelial calcium channel 1
	1373837_at	BI296633	retinoblastoma-like 2
	1387895_s_at	U05341	cell cycle protein p55CDC
	1387925_at	U07202	asparagine synthetase
	1389162_at	BI277328	Rattus norvegicus transcribed sequence with strong similarity to protein ref:NP_056515.1 (H.sapiens) HIRA interacting protein 5; HIRIP5 protein; HIRA-interacting protein 5; HIRA-interacting protein 5 [Homo sapiens]
	1369380_at	NM_134472	Rattus norvegicus kinesin-related protein 2 (KRP2), mRNA.
	1370999_at	AF111111	sperm associated antigen 5
	Cell death
	1370694_at	AB020967	neuronal cell death inducible putative kinase (NIPK);induced by NGF-depletion; Rattus sp. mRNA for kinase, complete cds.
	1370695_s_at	AB020967	neuronal cell death inducible putative kinase (NIPK);induced by NGF-depletion; Rattus sp. mRNA for kinase, complete cds.
	1371002_at	AI704628	UI-R-AB1-yw-d-02-0-UI.s1 UI-R-AB1 Rattus norvegicus cDNA clone UI-R-AB1-yw-d-02-0-UI 3', mRNA sequence.
	Cell Growth
	1370960_at	BE104060	insulin-like growth factor-binding protein 5
	1374864_at	BM390457	LanC (bacterial lantibiotic synthetase component C)-like 1
	1368983_at	NM_012945	diphtheria toxin receptor
	1387675_at	X63434	plasminogen activator, urokinase
	1368947_at	NM_024127	growth arrest and DNA-damage-inducible 45 alpha
	1371574_at	BF284759	Rattus norvegicus similar to growth hormone inducible transmembrane protein (LOC290596), mRNA
	1373142_at	AA858928	Rattus norvegicus transcribed sequence with moderate similarity to protein sp:Q9H3K2 (H.sapiens) DER2_HUMAN Dermal papilla derived protein 2 (My021 protein) (PTD010)
	Stress-response
	1367741_at	NM_053523	homocysteine-inducible, endoplasmic reticulum stress-inducible, ubiquitin-like domain member 1
	1370690_at	S75280	70 kda heat shock protein precursor; Method: conceptual translation with partial peptide sequencing; This sequence comes from Fig. 2; Rattus sp. pre-mtHSP70 mRNA, complete cds; nuclear gene for mitochondrial product.
	1371353_at	BG663093	sequestosome 1
	1388851_at	BI282281	Rattus norvegicus transcribed sequence with strong similarity to protein pir:B48127 (H.sapiens) B48127 dnaK-type molecular chaperone precursor, mitochondrial - human
	Metabolism
	1368177_at	NM_057107	fatty acid Coenzyme A ligase, long chain 3
	1367838_at	NM_017074	CTL target antigen
	1387925_at	U07202	asparagine synthetase
	Proliferation
	1367657_at	NM_017258	B-cell translocation gene 1
	1368527_at	U03389	prostaglandin-endoperoxide synthase 2
	1374775_at	AI714002	Rattus norvegicus transcribed sequence with weak similarity to protein sp:P46013 (H.sapiens) KI67_HUMAN Antigen KI-67
	Transport
	1373373_at	BI295011	epithelial calcium channel 1
	1370465_at	AF257746	ATP-binding cassette, sub-family B (MDR/TAP), member 1A
	1370464_at	AF286167	ATP-binding cassette, sub-family B (MDR/TAP), member 1A
	1372941_at	BI273897	Rattus norvegicus transcribed sequence with moderate similarity to protein ref:NP_110442.1 (H.sapiens) chromosome 20 open reading frame 126 [Homo sapiens]
	1374531_at	AA926305	UI-R-A1-el-f-06-0-UI.s1 UI-R-A1 Rattus norvegicus cDNA clone UI-R-A1-el-f-06-0-UI 3' similar to gi|290091|gb|M95495|DOGNACLTAU Dog Na/Cl-dependent taurine transporter mRNA, complete cds, mRNA sequence.
	1398771_at	NM_019283	solute carrier family 3, member 2
	1373282_at	AI406494	Rattus norvegicus transcribed sequence with moderate similarity to protein ref:NP_115691.1 (H.sapiens) mitochondrial carrier protein MGC4399 [Homo sapiens]
	1388407_at	AI008077	5-hydroxytryptamine (serotonin) receptor 3a
	1368778_at	NM_017206	solute carrier family 6, member 6
	1368391_at	NM_013111	solute carrier family 7, member 1
	1387280_a_at	NM_017353	tumor-associated protein 1
	IP3 signalling
	1370694_at	AB020967	neuronal cell death inducible putative kinase (NIPK);induced by NGF-depletion; Rattus sp. mRNA for kinase, complete cds.
	Acetylcholine receptor signalling, muscarinic pathway
	1388407_at	AI008077	5-hydroxytryptamine (serotonin) receptor 3a
	Ca++ dependent receptor signalling
	1374864_at	BM390457	LanC (bacterial lantibiotic synthetase component C)-like 1
	1368527_at	U03389	prostaglandin-endoperoxide synthase 2
	1388142_at	AA850991	Rattus norvegicus similar to Versican core protein precursor (Large fibroblast proteoglycan) (Chondroitin sulfate proteoglycan core protein 2) (PG-M) (LOC294657), mRNA
	1388356_at	AI406499	Rattus norvegicus similar to RIKEN cDNA 2300002L21 (LOC361991), mRNA
	Tyrosine-kinase signalling
	1368124_at	NM_133578	MAP-kinase phosphatase (cpg21)
	1368146_at	U02553	protein tyrosine phosphatase, non-receptor type 16
	1368147_at	BE110108	protein tyrosine phosphatase, non-receptor type 16
	STAT cascade
	1399101_at	AA849715	Rattus norvegicus transcribed sequence with strong similarity to protein pir:I55595 (H.sapiens) I55595 splicing factor - human
	1367838_at	NM_017074	CTL target antigen
	1368308_at	NM_012603	v-myc avian myelocytomatosis viral oncogene homolog
	1368947_at	NM_024127	growth arrest and DNA-damage-inducible 45 alpha
	1398247_at	NM_133404	protease, serine, 15
	Serine-threonine kinase signalling
	1389756_at	BM390710	Rattus norvegicus transcribed sequence with moderate similarity to protein ref:NP_055606.1 (H.sapiens) likely ortholog of maternal embryonic leucine zipper kinase; KIAA0175 gene product [Homo sapiens]
	1377832_at	BE109322	Rattus norvegicus transcribed sequence with moderate similarity to protein pir:A55748 (M.musculus) A55748 protein kinase (EC 2.7.1.37) Sak-a - mouse
	Serotonin-receptor signalling
	1388407_at	AI008077	5-hydroxytryptamine (serotonin) receptor 3a
	Signal Transduction
	Cell Surface Linked Signal Transduction
	1374864_at	BM390457	LanC (bacterial lantibiotic synthetase component C)-like 1							I
	1368527_at	U03389	prostaglandin-endoperoxide synthase 2							I
	1389756_at	BM390710	Rattus norvegicus transcribed sequence with moderate similarity to protein ref:NP_055606.1 (H.sapiens) likely ortholog of maternal embryonic leucine zipper kinase; KIAA0175 gene product [Homo sapiens]							D
	1388142_at	AA850991	Rattus norvegicus similar to Versican core protein precursor (Large fibroblast proteoglycan) (Chondroitin sulfate proteoglycan core protein 2) (PG-M) (LOC294657), mRNA							D
	1370055_at	M83681	RAB3D, member RAS oncogene family							D
	1388356_at	AI406499	Rattus norvegicus similar to RIKEN cDNA 2300002L21 (LOC361991), mRNA							I
	1368147_at	BE110108	protein tyrosine phosphatase, non-receptor type 16							I
	1373418_at	BM388143	Rattus norvegicus LRRGT00050 mRNA, complete cds							I
	1387895_s_at	U05341	cell cycle protein p55CDC							D
	1388407_at	AI008077	5-hydroxytryptamine (serotonin) receptor 3a							I
	1377832_at	BE109322	Rattus norvegicus transcribed sequence with moderate similarity to protein pir:A55748 (M.musculus) A55748 protein kinase (EC 2.7.1.37) Sak-a - mouse							D
	1368124_at	NM_133578	MAP-kinase phosphatase (cpg21)							I
	1368146_at	U02553	protein tyrosine phosphatase, non-receptor type 16							I
	1370694_at	AB020967	neuronal cell death inducible putative kinase (NIPK);induced by NGF-depletion; Rattus sp. mRNA for kinase, complete cds.							I
	Intracellular signalling
	1399101_at	AA849715	Rattus norvegicus transcribed sequence with strong similarity to protein pir:I55595 (H.sapiens) I55595 splicing factor - human							I
	1370055_at	M83681	RAB3D, member RAS oncogene family							D
	1367838_at	NM_017074	CTL target antigen							I
	1368308_at	NM_012603	v-myc avian myelocytomatosis viral oncogene homolog							I
	1368947_at	NM_024127	growth arrest and DNA-damage-inducible 45 alpha							I
	1398247_at	NM_133404	protease, serine, 15							I
	Physiological processes
	Pregnancy and Embryo-related
	1389756_at	BM390710	Rattus norvegicus transcribed sequence with moderate similarity to protein ref:NP_055606.1 (H.sapiens) likely ortholog of maternal embryonic leucine zipper kinase; KIAA0175 gene product [Homo sapiens]							D
	1372885_at	AI230467	Rattus norvegicus transcribed sequences							I
	1372935_at	AI598550	Rattus norvegicus transcribed sequences							D
	1374029_at	AI229596	Rattus norvegicus transcribed sequences							D
	1371984_at	AI598442	Rattus norvegicus transcribed sequences							D
	1388407_at	AI008077	5-hydroxytryptamine (serotonin) receptor 3a							I
	1373823_at	AA944180	Rattus norvegicus transcribed sequence with strong similarity to protein pir:B36670 (H.sapiens) B36670 cell division control protein CKS2 - human							D
	1377375_at	AA944898	Rattus norvegicus transcribed sequences							D
	Developmental Processes
	1370055_at	M83681	RAB3D, member RAS oncogene family							D
	1369380_at	NM_134472	Rattus norvegicus kinesin-related protein 2 (KRP2), mRNA.							D
	1387675_at	X63434	plasminogen activator, urokinase							D
	1370999_at	AF111111	sperm associated antigen 5							D

## Sheet: Sheet3
	Table 2. Major Functional Classes of Arginine-sensitive Genes in Tumor Hepatic Cells (162)
	Class and subclass (n**)			Example(s)*					GenBank Accession #	Change
	Cell Growth and Maintenance (77)
		Cell Cycle (11)		growth arrest and DNA-damage-inducible 45 alpha					NM_024127	I
				retinoblastoma-like 2					BI296633	I
				cell cycle protein p55CDC					U05341	D
				Rattus norvegicus transcribed sequence with strong similarity to protein pir:B36670					AA944180	D
				(H.sapiens) B36670 cell division control protein CKS2 - human
				cyclin dependent kinase inhibitor 2C					NM_131902	D
		Cell Death		neuronal cell death inducible putative kinase (NIPK)					AB020967	I
		and Apoptosis (4)		caspase 12					NM_130422	I
		Cell Growth (7)		insulin-like growth factor-binding protein 5					BE104060	D
		Stress response (4)		homocysteine-inducible, endoplasmic reticulum stress-inducible, ubiquitin-like domain member 1					NM_053523	I
				70 kda heat shock protein precursor					S75280	I
		Transport (12)		epithelial calcium channel 1					BI295011	I
				tumor-associated protein 1					NM_017353	I
		Amino Acid Metabolism (2)		CTL target antigen					NM_017074	I
				asparagine synthetase					U07202	I
		Fatty Acid Metabolism (1)		fatty acid Coenzyme A ligase, long chain 3					NM_057107	D
		Proliferation (3)		B-cell translocation gene 1					NM_017258	I
		Chaperone (4)		adducin 3, gamma					AA894279	D
				protease, serine, 15					NM_133404	I
		Other Enzymes (24)		plasminogen activator inhibitor 2 type A					NM_021696	I
				seryl-aminoacyl-tRNA synthetase					BI278468	I
				ornithine decarboxylase 1					BF281299	I
		Transcriptional Regulation (10)		Topoisomerase (DNA) 2 alpha					BM385445	D
				eukaryotic translation initiation factor 2B, subunit 3 (gamma, 58kD)					NM_133609	I
				v-myc avian myelocytomatosis viral oncogene homolog (myc)					NM_012603	I
		Structural Protein (1)		matrix extracellular phosphoglycoprotein with ASARM motif (bone)					NM_024142	D
	Signal Transduction (22)
		Intracellular signalling (7)		RAB3D, member RAS oncogene family					M83681	D
		Cell surface-linked		5-hydroxytryptamine (serotonin) receptor 3a					AI008077	I
		signal transduction (15)		MAP-kinase phosphatase (cpg21)					NM_133578	I
		Cytokine (1)		Interleukin 24					NM_133311	I
	Physiological processes (8)
		Embryo-related		Rattus norvegicus transcribed sequence with moderate similarity to protein ref:NP_055606.1 (H.sapiens)					BM390710	D
		and Pregnancy (8)		likely ortholog of maternal embryonic leucine zipper kinase; KIAA0175 gene product
	Developmental Processes (4)			sperm associated antigen 5					AF111111	D
		Unclassified not shown
		*see supplementary data for full list
		**Some genes are listed in more than one category, hence numbers may not total to 162
		For 'Change' column : I - Increase ; D-Decrease
